# Supplementary material for: Genetic Characterization and Zoonotic Potential of Leptospira interrogans Identified in Small Non-Flying Mammals from Southeastern Atlantic Forest, Brazil
Source: Trop Med Infect Dis. 2025 Feb 27;10(3):62. doi: 10.3390/tropicalmed10030062 (PMC11945321; doi:10.3390/tropicalmed10030062)
Supplement: Supplementary file 1 [file tropicalmed-10-00062-s001.zip]

Archive with 1 entries (1 files):
- tropicalmed-3496791-supplementary.pdf
